# Supplementary material for: Development of a four autophagy-related gene signature for active tuberculosis diagnosis
Source: Front Cell Infect Microbiol. 2025 May 23;15:1600348. doi: 10.3389/fcimb.2025.1600348 (PMC12141863; doi:10.3389/fcimb.2025.1600348)
Supplement: Supplementary file 1 [file Table1.xlsx]

## Sheet: Table S1_395 ARGs 
Supplementary Table S1. 395 ARGs considered in analyses
CASP1
TNFSF10
STAT2
NFE2L2
TBK1
FAS
CCR2
TRIM5
SERPINA1
VAMP3
ATG3
CHMP2B
DRAM1
CTSL1
APOL1
PRKCQ
CTSD
GAPDH
RGS19
EIF2AK2
ALPK1
YIPF1
CTSA
C5
UBQLN2
SH3GLB1
RAB1B
RBM18
CD46
LRRK2
RAB24
PRKCD
PLOD2
FBXO7
KIF5B
LGALS8
ATF6
BLOC1S1
TMEM59
IL24
TM9SF1
FKBP1A
CHMP2A
NLRC4
TMEM49
HIST1H3D
ATG7
C9ORF72
RAC1
ARSB
RAB33B
FAM134B
RAB5A
FOS
EEF2K
STBD1
FOXO1
ATG16L1
MAP1S
TCIRG1
LSM4
TOMM40
ERN1
S100A9
KIAA0226
CAPN1
SLC37A4
PHF23
PRKAG2
RRAGD
TMEM208
WDFY3
CAPNS1
TOMM20
VAMP7
LAMP2
FAM176B
PEX13
NRBF2
MYC
SNRPF
MAPK3
BAG3
MAP2K1
EIF4EBP1
STX17
GABARAPL1
RELA
STOM
KCNQ1
SESN2
UBC
TNIK
PRKAB1
MTERFD1
CXCR7
MAP1LC3B
PIK3CB
NAMPT
TMEM203
S100A8
DNAJB1
SLC35B3
EDEM1
BNIP3
BAK1
GMIP
PARK7
ITPKC
RAB1A
PTEN
SPHK1
TXLNA
MYOM1
PRKD2
ABL1
ITGA6
KRT73
VTI1A
DKKL1
USP13
USP30
SLCO1A2
NRG1
UBA52
DAPK1
ITPR1
FCGR3B
STX12
LAMP1
PELP1
MARK2
HIF1A
CCL2
SERPINB10
HIST1H3E
ITGB1
SUPT3H
CAPS
EIF2AK3
DAP
ULK1
ZKSCAN3
CANX
GABARAPL2
NFKB1
USP10
ANXA7
SNAP29
PTK6
C17ORF88
CHMP6
ANXA5
HBXIP
ZFYVE1
BCL2
MRPS10
SNRPB
HIST1H3F
VPS37A
PTPN22
VAMP8
SNX14
CHMP4B
CHMP4A
MAP3K12
MYLK
STAM2
CLN3
MAPK8IP1
CFLAR
CISD2
ATG16L2
UBQLN4
LRSAM1
PEA15
TP53INP2
ACBD5
SNAPIN
ATG9A
SAR1A
ZNF681
ASB2
VPS37D
UVRAG
COX8A
C14ORF133
ATG2A
RAF1
KIAA0831
MAP1LC3C
ATP1B1
VPS11
CDC37
TBC1D25
RIMS3
FAM125A
FGF14
C12ORF5
TECPR2
VPS37B
RHEB
GABARAP
ARSA
C6ORF106
IKBKB
FAM131B
RAB39
NRG3
SNRPD1
ULK2
PDK4
EIF2S1
FOXO3
HDAC1
TMBIM6
TOMM5
PGK2
SPNS1
NCKAP1
ITGA3
DYNLL2
PLEKHM1
PRKAG1
ZNF189
GAA
PRKAA1
FUNDC2
HSP90AB1
PSEN1
VPS37C
SNF8
BCL2L1
DAPK2
TOMM22
TOMM6
VPS39
SIRT2
ADAMTS7
ALKBH5
AMBRA1
LIX1L
SQSTM1
HK2
FKBP1B
HAP1
FIS1
MAP1LC3A
KLHL24
VPS36
GNAI3
CTSB
ATG4A
MRPS2
ST13
VDAC1
HIST1H3H
VPS41
FXR2
PARP1
TOMM7
SIRT1
KRCC1
MDH1
TREM1
TMEM39A
ERO1L
PIK3R4
CHMP4C
NME2
FANCF
SFRP4
MAP2K7
PRKG1
C7ORF59
CX3CL1
CCDC36
C1ORF210
RNF41
ULK3
MTSS1
CASP3
TMEM39B
CAMKK2
ATIC
TSC1
VEGFA
GRID2
MFN2
ZCCHC17
HMGB1
TP63
PRKAB2
NR2C2
TFEB
PPP1R15A
UBQLN1
BMP2KL
RRAGA
MAPK1
TRIM17
PNPO
PIK3CA
VPS4A
ITGB4
ATG5
FADD
FANCL
CHST3
SMURF1
RRAGC
PACS2
ATG2B
CD93
VTI1B
BAG1
PDK1
NDUFB9
ATF4
ARNT
PI4K2A
IPPK
REP15
ATG4D
DPF3
OBSCN
MFN1
TOLLIP
TBC1D17
BAX
FNBP1L
CAPN10
STK11
MLST8
RRAGB
CHAF1B
DNAJB9
WDR45
RAB23
CDKN1B
P2RX5
RAB12
EPM2A
WDR45L
FAM13B
WIPI2
OPTN
HSPA5
TBC1D5
PRKAR1A
SLC35C1
BIRC6
MAPK9
GNB2L1
CRNKL1
GOPC
HGS
ATG9B
NAF1
RPS6KB1
NBR1
VPS16
MAP1LC3B2
TOMM70A
MBD5
KIAA0652
IFNG
TSC2
ATG4C
PINK1
TP53INP1
C7ORF68
EEF2
TECPR1
SNRPB2
CASP8
SLC25A19
SLC1A4
STAM
PFKP
RB1
C8ORF59
BNIP1
VPS33B
RFWD3
ATP13A2
EIF4G1
NUP93
TMEM93
HSPA8
ACTRT1
BECN1
C12ORF44
CLEC16A
ZNF593

## Sheet: Table S2_DEGs
Supplementary Table S2. The list and statistics of DE-ARGs
Gene	TBvsLTBI p value	TBvsLTBI t value	TBvsHC p value	TBvsHC t value
CASP1	3.20402e-12	7.48983	3.11601e-31	14.2314
STAT2	6.8767e-09	6.09083	3.70163e-31	14.2057
FAS	2.7252e-08	5.82018	6.39679e-26	12.4115
RAB24	5.18067e-05	4.14947	1.66469e-22	11.2346
TRIM5	1.01552e-07	5.55406	2.13657e-21	10.8491
CTSL1	2.51219e-06	4.86652	3.20148e-21	10.7878
ATG3	5.21369e-07	5.2111	1.71956e-19	10.1797
DRAM1	1.35093e-06	5.0044	3.02931e-19	10.0926
FOXO1	0.000735517	-3.4364	5.33072e-19	-10.0055
CTSA	1.82793e-05	4.40568	6.05806e-17	9.26705
C5	1.95779e-05	4.38914	6.58365e-17	9.25391
LGALS8	0.00013833	3.89686	2.26015e-16	9.05836
CCR2	7.28157e-08	5.62211	2.47822e-16	9.0437
CHMP2B	1.34193e-06	5.00587	3.43832e-16	8.99151
GAPDH	3.83522e-06	4.77092	3.75477e-16	8.97746
PRKCD	7.42866e-05	4.05811	9.28745e-16	8.83247
C9ORF72	0.000315246	3.67526	2.47467e-15	8.67457
RBM18	4.26673e-05	4.19806	3.23681e-15	8.63113
KIF5B	0.000129009	3.91519	7.81314e-15	8.48792
SPHK1	0.013015	2.50889	1.26439e-14	8.40928
ARSB	0.00039361	3.61381	2.4152e-14	8.30309
PLOD2	0.000103244	3.97334	3.05743e-14	8.26425
FAM134B	0.000407056	-3.60445	3.50735e-14	-8.24161
COX8A	0.0988369	1.6593	3.68284e-14	8.23355
PRKCQ	3.32053e-06	-4.80363	3.8847e-14	-8.22474
VAMP3	1.70075e-07	5.44749	8.46153e-14	8.09571
SERPINA1	1.55935e-07	5.46552	2.16471e-13	7.93882
ANXA5	0.0462789	2.00701	2.20654e-13	7.93561
RAB5A	0.0004135	3.60006	2.53112e-13	7.91256
PARK7	0.0119415	2.54027	3.10325e-13	7.87829
VAMP7	0.00323984	2.98496	3.13732e-13	7.87645
HIST1H3D	0.000303616	3.68558	4.0031e-13	7.83538
ATG7	0.000305071	3.68427	4.65929e-13	7.80974
ALPK1	7.47035e-06	4.61749	7.56974e-13	7.72752
CHMP4A	0.0661186	1.84911	1.43486e-12	7.61853
NLRC4	0.000293684	3.6947	1.83e-12	7.57688
LRRK2	4.61444e-05	4.1785	2.12088e-12	7.55157
TM9SF1	0.000224569	3.76768	2.32486e-12	7.53579
ITPR1	0.0210943	-2.32717	3.22235e-12	-7.47958
CHMP2A	0.000283976	3.7039	3.57185e-12	7.4618
EIF2AK2	4.86274e-06	4.7167	4.46386e-12	7.42324
BNIP3	0.0110013	-2.56989	7.51241e-12	-7.33282
TMEM59	0.000215105	3.77929	8.12382e-12	7.31918
TMEM208	0.0024908	3.06863	1.04001e-11	7.27604
HGS	0.745025	-0.325718	1.04638e-11	7.27497
USP13	0.0185883	-2.37575	1.10172e-11	-7.26595
KIAA0831	0.100427	-1.65146	2.68384e-11	-7.10921
KIAA0226	0.0016859	3.18977	3.02651e-11	7.08793
FAM125A	0.122121	1.55341	3.29976e-11	7.07259
CAPN1	0.00200031	3.13713	4.66059e-11	7.01115
SH3GLB1	3.3098e-05	4.26103	5.03414e-11	6.9974
BAG3	0.00489602	-2.84986	1.03351e-10	-6.86834
PEA15	0.0845916	1.73444	1.2424e-10	6.8351
LAMP1	0.0232134	2.28991	1.31336e-10	6.82505
BAK1	0.0111127	2.56626	1.68544e-10	6.77983
RAB1B	4.21779e-05	4.20094	2.09978e-10	6.73985
MYC	0.00422604	-2.89855	2.7391e-10	-6.69132
SQSTM1	0.203152	1.27738	4.58952e-10	6.59651
HBXIP	0.0467391	2.00275	4.63342e-10	6.59476
CTSD	3.81921e-06	4.77188	4.72989e-10	6.59096
APOL1	2.61116e-06	4.85784	1.98104e-09	6.32353
ATIC	0.0137703	-2.48817	2.05136e-09	-6.31694
YIPF1	1.53118e-05	4.44818	2.83976e-09	6.25526
RGS19	4.31096e-06	4.74427	3.17962e-09	6.23373
ATF6	0.000186638	3.81738	4.34568e-09	6.17401
FAM176B	0.00371178	2.94098	5.74924e-09	6.12021
C12ORF5	0.123403	1.54806	6.33591e-09	6.10147
TCIRG1	0.00106534	3.32795	7.52457e-09	6.06821
CXCR7	0.00815131	-2.67613	8.40481e-09	-6.04676
PEX13	0.00391296	2.92378	9.09795e-09	6.03136
EEF2K	0.000441612	-3.58165	9.29975e-09	-6.02709
ARSA	0.138738	1.48725	1.08587e-08	5.9969
CDC37	0.115131	-1.58338	1.78915e-08	5.89895
PHF23	0.00231074	3.0922	1.92848e-08	5.88415
PPP1R15A	0.381607	0.877139	2.81999e-08	5.80882
MTERFD1	0.00785114	-2.6892	3.36476e-08	-5.77359
NFE2L2	1.21014e-08	5.98065	4.23659e-08	5.72743
ITGB1	0.0295881	2.19342	4.88713e-08	5.69869
PRKAG1	0.163817	1.39819	8.94686e-08	5.57599
CAPNS1	0.00289958	3.02048	9.44502e-08	5.56491
NAMPT	0.00958009	2.6193	1.18954e-07	5.51759
TMEM93	0.983918	0.0201862	1.54861e-07	5.46314
TOMM70A	0.781441	0.277866	1.72384e-07	-5.44091
FANCL	0.426981	0.796213	1.9665e-07	5.41351
PLEKHM1	0.160861	1.40811	2.72387e-07	5.34535
STOM	0.0062466	2.76785	3.26309e-07	5.30731
VPS36	0.220989	-1.22826	4.13257e-07	-5.25729
CHMP4B	0.0648856	1.85768	5.29188e-07	5.20458
SUPT3H	0.0318618	-2.16336	5.54891e-07	-5.19443
ATG16L2	0.0766659	1.78083	6.423e-07	5.16304
ITGA6	0.0149084	-2.45878	6.72865e-07	-5.15303
MAPK3	0.00461655	2.86938	9.31297e-07	5.08272
MAP1LC3B	0.00852194	2.66057	9.58432e-07	5.07647
PTEN	0.0126063	2.52055	1.15335e-06	5.03609
SIRT1	0.257951	-1.13492	1.39472e-06	-4.99441
LRSAM1	0.0800892	-1.76033	1.41376e-06	4.99142
RHEB	0.132679	1.51062	1.43409e-06	4.98828
STBD1	0.000734764	3.43669	1.6262e-06	4.96055
SNAPIN	0.0872116	1.71988	1.63178e-06	4.95979
SPNS1	0.155131	1.42777	1.98653e-06	4.91618
PRKAB1	0.00769235	2.6963	2.50379e-06	4.86452
SNF8	0.178486	1.35082	3.23732e-06	4.80672
SNRPB2	0.900625	-0.125052	3.53978e-06	4.78651
PELP1	0.0233214	-2.28809	3.82245e-06	-4.76908
RRAGD	0.00246432	3.072	4.35095e-06	4.7396
LAMP2	0.00361671	2.94941	5.00964e-06	4.70736
BLOC1S1	0.000206794	3.78989	5.24958e-06	4.69663
UBQLN4	0.0781461	-1.77187	5.38736e-06	-4.69068
DYNLL2	0.160387	1.40972	5.40273e-06	4.69002
KRT73	0.0161815	-2.42818	5.70342e-06	-4.67756
BCL2	0.0533601	-1.94507	6.12374e-06	-4.66117
SNAP29	0.0423266	2.04517	7.1317e-06	4.6259
C7ORF59	0.31715	1.00318	7.47313e-06	4.61503
MYLK	0.0692975	1.82764	7.64719e-06	4.60968
DAP	0.0339411	2.13746	7.64782e-06	4.60966
HIF1A	0.0248558	2.26303	8.75793e-06	4.57805
RAB33B	0.000395182	3.6127	9.30202e-06	4.56394
PARP1	0.252032	-1.1492	1.36156e-05	-4.47402
ATP1B1	0.106532	1.62229	1.58825e-05	4.43731
WDFY3	0.00258442	3.057	1.60139e-05	4.43534
STX17	0.0054519	2.81388	1.9124e-05	4.39274
VAMP8	0.0633752	1.86835	1.94442e-05	4.38874
RELA	0.00582604	2.7915	2.33017e-05	4.34496
FKBP1A	0.000228272	3.76326	2.50277e-05	4.32759
NRG1	0.0194745	2.35794	2.61238e-05	4.31714
GABARAP	0.134882	1.50203	2.78402e-05	4.3016
PSEN1	0.176439	1.35725	3.24423e-05	4.26407
PRKD2	0.0138568	2.48586	3.62742e-05	4.23653
USP30	0.019171	2.36396	4.17327e-05	4.20177
GMIP	0.0113574	2.55841	4.77173e-05	4.16833
TMEM49	0.000298083	3.69063	4.95764e-05	4.15876
HIST1H3E	0.0295731	2.19362	5.75993e-05	4.12104
FCGR3B	0.0215201	2.31943	5.81926e-05	4.11845
RAB1A	0.0122364	2.5314	6.50695e-05	4.09018
NFKB1	0.0385162	2.08496	7.09664e-05	4.06813
RAC1	0.000334024	3.65932	7.24302e-05	4.06293
HSP90AB1	0.172085	-1.37111	8.58525e-05	-4.01941
CAPS	0.0324261	-2.15619	8.8114e-05	-4.01272
SLC35B3	0.0107694	2.57755	8.98328e-05	4.00775
C6ORF106	0.139405	1.48473	9.98744e-05	3.98039

## Sheet: Table S3 Primers
Supplementary Table S3. Sequences of primers and probes used for qRT-PCR analysis of target genes
Target gene	Forward primer (5'-3')	Reverse primer (5'-3')	Probe (5'-3')
FAS	ACCCTCCTACCTCTGGTTCT	TCCTTTCACCTGGAGGACAG	FAM-TGGCCATCATGATGCAGGCCTTCCA-BHQ1
TRIM5	TGGTGAGTGAATCCTAAC	GTCCCAAAGACTTCCTAC	VIC-AATCACTCAATACACCTTCAGACACCA-BHQ2
C5	GCTGCTAAATATAAACATTCA	CTCACAGGTTTCATCATTA	Cy5-CGCAGGCTCCATCGTAACAAC-BHQ2
CASP1	GGATGAATTATTACAGACAAG	GGTCTTATCCATAACTGTAG	FAM-TCTCCATCTCTTCCTTGTTCAGCA-BHQ1
STAT2	CTGGAGTTGGTACATGAC	CAGACATGGTCTTCTTCA	VIC-CTCCTGGCTCCGACTCACAA--BHQ2
β-actin	TTGGCATGGCTTTATTTG	CCACATTGTGAACTTTGG	Cy5-ACTGCTGTCACCTTCACCGT-BHQ2
